# Supplementary material for: AOP Key Event Relationship report: Linking decreased retinoic acid levels with disrupted meiosis in developing oocytes
Source: Curr Res Toxicol. 2022 Mar 18;3:100069. doi: 10.1016/j.crtox.2022.100069 (PMC8957012; doi:10.1016/j.crtox.2022.100069)
Supplement: Supplementary data 1 [file mmc1.xlsx]

## Sheet: Complete list
Number	PMID	Title	Authors	Citation	First Author	Journal	Publication year	Create date	DOI
1	33721419	Identification of SRY-box 30 as an age-related essential gatekeeper for male germ-cell meiosis and differentiation	Han F, Yin L, Jiang X, Zhang X, Zhang N, Yang JT, Ouyang WM, Hao XL, Liu WB, Huang YS, Chen HQ, Gao F, Li ZT, Guo QN, Cao J, Liu JY.	20(5):e13343. doi: 10.1111/acel.13343. Epub 2021 Mar 15.	Han F	Aging Cell	2021	44270	10.1111/acel.13343
2	33574039	Identification of regulatory elements required for Stra8 expression in fetal ovarian germ cells of the mouse	Feng CW, Burnet G, Spiller CM, Cheung FKM, Chawengsaksophak K, Koopman P, Bowles J.	148(5):dev194977. doi: 10.1242/dev.194977.	Feng CW	Development	2021	44239	10.1242/dev.194977
3	33537305	Crosstalk Between Retinoic Acid and Sex-Related Genes Controls Germ Cell Fate and Gametogenesis in Medaka	Adolfi MC, Herpin A, Martinez-Bengochea A, Kneitz S, Regensburger M, Grunwald DJ, Schartl M.	8:613497. doi: 10.3389/fcell.2020.613497. eCollection 2020.	Adolfi MC	Front Cell Dev Biol	2021	44231	10.3389/fcell.2020.613497
4	33356036	[High-level androgen enhances the differentiation of hESCs into male primordial germ cells]	Cao M, Liu HW, Ning S, Liu JY, Qin LJ, Cui YG.	26(6):487-498.	Cao M	Zhonghua Nan Ke Xue	2020	44193
5	33160998	In vitro derived female hPGCLCs are unable to complete meiosis in embryoid bodies	Abdyyev VK, Sant DW, Kiseleva EV, Spangenberg VE, Kolomiets OL, Andrade NS, Dashinimaev EB, Vorotelyak EA, Vasiliev AV.	Exp Cell Res. 2020 Dec 15;397(2):112358. doi: 10.1016/j.yexcr.2020.112358. Epub 2020 Nov 5.	Abdyyev VK	Exp Cell Res	2020	44143	10.1016/j.yexcr.2020.112358
6	33152217	Identification of genes involved in inbreeding depression of reproduction in Langshan chickens	Xue Q, Li G, Cao Y, Yin J, Zhu Y, Zhang H, Zhou C, Shen H, Dou X, Su Y, Wang K, Zou J, Han W.	34(6):975-984. doi: 10.5713/ajas.20.0248. Epub 2020 Oct 14.	Xue Q	Anim Biosci	2021	44140	10.5713/ajas.20.0248
7	32929503	The Molecular Machinery of Gametogenesis in Geodia Demosponges (Porifera): Evolutionary Origins of a Conserved Toolkit across Animals	Koutsouveli V, Cárdenas P, Santodomingo N, Marina A, Morato E, Rapp HT, Riesgo A.	Mol Biol Evol. 2020 Dec 16;37(12):3485-3506. doi: 10.1093/molbev/msaa183.	Koutsouveli V	Mol Biol Evol	2020	44089	10.1093/molbev/msaa183
8	32917583	Meiosis occurs normally in the fetal ovary of mice lacking all retinoic acid receptors	Vernet N, Condrea D, Mayere C, Féret B, Klopfenstein M, Magnant W, Alunni V, Teletin M, Souali-Crespo S, Nef S, Mark M, Ghyselinck NB.	6(21):eaaz1139. doi: 10.1126/sciadv.aaz1139. Print 2020 May.	Vernet N	Sci Adv	2020	44086	10.1126/sciadv.aaz1139
9	32520724	Reduced retinoic acid synthesis accelerates prophase I and follicle activation	Rosario R, Stewart HL, Walshe E, Anderson RA.	160(3):331-341. doi: 10.1530/REP-20-0221.	Rosario R	Reproduction	2020	43993	10.1530/REP-20-0221
10	32494737	Retinoic acid synthesis by ALDH1A proteins is dispensable for meiosis initiation in the mouse fetal ovary	Chassot AA, Le Rolle M, Jolivet G, Stevant I, Guigonis JM, Da Silva F, Nef S, Pailhoux E, Schedl A, Ghyselinck NB, Chaboissier MC.	6(21):eaaz1261. doi: 10.1126/sciadv.aaz1261. eCollection 2020 May.	Chassot AA	Sci Adv	2020	43987	10.1126/sciadv.aaz1261
11	32054698	ZGLP1 is a determinant for the oogenic fate in mice	Nagaoka SI, Nakaki F, Miyauchi H, Nosaka Y, Ohta H, Yabuta Y, Kurimoto K, Hayashi K, Nakamura T, Yamamoto T, Saitou M.	Science. 2020 Mar 6;367(6482):eaaw4115. doi: 10.1126/science.aaw4115. Epub 2020 Feb 13.	Nagaoka SI	Science	2020	43876	10.1126/science.aaw4115
12	31964534	Expression and localization of meiosis-associated protein in gonads of female rats at different stages	Liu Y, Fan X, Yue M, Yue W, Zhang X, Zhang J, Ren G, He J.	122(3):151509. doi: 10.1016/j.acthis.2020.151509. Epub 2020 Jan 18.	Liu Y	Acta Histochem	2020	43853	10.1016/j.acthis.2020.151509
13	31771306	Retinoic Acid and Germ Cell Development in the Ovary and Testis	Endo T, Mikedis MM, Nicholls PK, Page DC, de Rooij DG.	9(12):775. doi: 10.3390/biom9120775.	Endo T	Biomolecules	2019	43797	10.3390/biom9120775
14	31580014	Meiotic initiation in chicken germ cells is regulated by Cyp26b1 and mesonephros	Yousefi Taemeh S, Mahdavi Shahri N, Lari R, Bahrami AR, Dehghani H.	332(7):269-278. doi: 10.1002/jez.b.22904. Epub 2019 Oct 3.	Yousefi Taemeh S	J Exp Zool B Mol Dev Evol	2019	43742	10.1002/jez.b.22904
15	31561560	Divergent Roles of CYP26B1 and Endogenous Retinoic Acid in Mouse Fetal Gonads	Bellutti L, Abby E, Tourpin S, Messiaen S, Moison D, Trautmann E, Guerquin MJ, Rouiller-Fabre V, Habert R, Livera G.	9(10):536. doi: 10.3390/biom9100536.	Bellutti L	Biomolecules	2019	43737	10.3390/biom9100536
16	31416086	Gene Expression in the Supporting Cells at the Onset of Meiosis in Rabbit Gonads	Díaz-Hernández V, Caldelas I, Merchant-Larios H.	13(3):125-136. doi: 10.1159/000502193. Epub 2019 Aug 16.	Díaz-Hernández V	Sex Dev	2019	43693	10.1159/000502193
17	31059772	Retinoic acid signaling in ovarian folliculogenesis and steroidogenesis	Damdimopoulou P, Chiang C, Flaws JA.	87:32-41. doi: 10.1016/j.reprotox.2019.04.007. Epub 2019 May 3.	Damdimopoulou P	Reprod Toxicol	2019	43592	10.1016/j.reprotox.2019.04.007
18	30760649	Effects of all-trans retinoic acid on the in vitro maturation of camel (Camelus dromedarius) cumulus-oocyte complexes	Saadeldin IM, Swelum AA, Elsafadi M, Mahmood A, Yaqoob SH, Alfayez M, Alowaimer AN.	65(3):215-221. doi: 10.1262/jrd.2018-073. Epub 2019 Feb 14.	Saadeldin IM	J Reprod Dev	2019	43511	10.1262/jrd.2018-073
19	30420384	Retinoic acid-induced CYP51 nuclear translocation promotes meiosis prophase I process and is correlated to the expression of REC8 and STAG3 in mice	Mu X, Wen J, Chen Q, Wang Z, Wang Y, Guo M, Yang Y, Xu J, Wei Z, Xia G, Yang M, Wang C.	7(11):bio035626. doi: 10.1242/bio.035626.	Mu X	Biol Open	2018	43418	10.1242/bio.035626
20	29804680	Induction of fetal primary oocytes and the meiotic prophase from mouse pluripotent stem cells	Miyauchi H, Ohta H, Saitou M.	Methods Cell Biol. 2018;144:409-429. doi: 10.1016/bs.mcb.2018.03.035. Epub 2018 Apr 6.	Miyauchi H	Methods Cell Biol	2018	43249	10.1016/bs.mcb.2018.03.035
21	29620249	Generation of haploid spermatids from chicken embryonal primordial germ cells	Ji M, Tang S, Pei W, Ning M, Ma Y, Li X, Guan W.	Int J Mol Med. 2018 Jul;42(1):53-60. doi: 10.3892/ijmm.2018.3602. Epub 2018 Mar 30.	Ji M	Int J Mol Med	2018	43196	10.3892/ijmm.2018.3602
22	29490681	Retinoic acid enhances germ cell differentiation of mouse skin-derived stem cells	Dyce PW, Tenn N, Kidder GM.	J Ovarian Res. 2018 Mar 1;11(1):19. doi: 10.1186/s13048-018-0390-3.	Dyce PW	J Ovarian Res	2018	43161	10.1186/s13048-018-0390-3
23	29113915	Bisphenol A accelerates meiotic progression in embryonic chickens via the estrogen receptor β signaling pathway	Yu M, Xu Y, Li M, Li D, Lu Y, Yu D, Du W.	259:66-75. doi: 10.1016/j.ygcen.2017.11.004. Epub 2017 Nov 4.	Yu M	Gen Comp Endocrinol	2018	43048	10.1016/j.ygcen.2017.11.004
24	29044428	Expression of STRA8 is conserved in therian mammals but expression of CYP26B1 differs between marsupials and mice	Hickford DE, Wong SFL, Frankenberg SR, Shaw G, Yu H, Chew KY, Renfree MB.	97(2):217-229. doi: 10.1093/biolre/iox083.	Hickford DE	Biol Reprod	2017	43027	10.1093/biolre/iox083
25	28980226	Avian Primordial Germ Cells	Tagami T, Miyahara D, Nakamura Y.	Adv Exp Med Biol. 2017;1001:1-18. doi: 10.1007/978-981-10-3975-1_1.	Tagami T	Adv Exp Med Biol	2017	43014	10.1007/978-981-10-3975-1_1
26	28928204	Bone morphogenetic protein and retinoic acid synergistically specify female germ-cell fate in mice	Miyauchi H, Ohta H, Nagaoka S, Nakaki F, Sasaki K, Hayashi K, Yabuta Y, Nakamura T, Yamamoto T, Saitou M.	EMBO J. 2017 Nov 2;36(21):3100-3119. doi: 10.15252/embj.201796875. Epub 2017 Sep 19.	Miyauchi H	EMBO J	2017	42999	10.15252/embj.201796875
27	28849206	Maternal diabetes impairs the initiation of meiosis in murine female germ cells	Qiu XH, Li ML, Li N, Sun Q, Zhou J, Ma RJ, Lin Y, Xie M, Ge X, Chen L, Yao B.	16(4):5189-5194. doi: 10.3892/mmr.2017.7245. Epub 2017 Aug 14.	Qiu XH	Mol Med Rep	2017	42977	10.3892/mmr.2017.7245
28	28736154	Retinoic acid induces differentiation of buffalo (Bubalus bubalis) embryonic stem cells into germ cells	Shah SM, Singla SK, Palta P, Manik RS, Chauhan MS.	Gene. 2017 Oct 5;631:54-67. doi: 10.1016/j.gene.2017.07.041. Epub 2017 Aug 16.	Shah SM	Gene	2017	42941	10.1016/j.gene.2017.07.041
29	28527572	Roles of Retinoic Acid in Germ Cell Differentiation	Teletin M, Vernet N, Ghyselinck NB, Mark M.	125:191-225. doi: 10.1016/bs.ctdb.2016.11.013. Epub 2017 Jan 16.	Teletin M	Curr Top Dev Biol	2017	42877	10.1016/bs.ctdb.2016.11.013
30	28526652	Retinoic acid induces differentiation of buffalo (Bubalus bubalis) embryonic stem cells into germ cells	Shah SM, Singla SK, Palta P, Manik RS, Chauhan MS.	Gene. 2017 Aug 30;626:358-366. doi: 10.1016/j.gene.2017.05.037. Epub 2017 May 17.	Shah SM	Gene	2017	42876	10.1016/j.gene.2017.05.037
31	28274610	Retinoic acid signaling is dispensable for somatic development and function in the mammalian ovary	Minkina A, Lindeman RE, Gearhart MD, Chassot AA, Chaboissier MC, Ghyselinck NB, Bardwell VJ, Zarkower D.	424(2):208-220. doi: 10.1016/j.ydbio.2017.02.015. Epub 2017 Mar 6.	Minkina A	Dev Biol	2017	42804	10.1016/j.ydbio.2017.02.015
32	27677591	Retinoic acid and meiosis induction in adult versus embryonic gonads of medaka	Adolfi MC, Herpin A, Regensburger M, Sacquegno J, Waxman JS, Schartl M.	6:34281. doi: 10.1038/srep34281.	Adolfi MC	Sci Rep	2016	42642	10.1038/srep34281
33	27633909	Another piece of the meiosis puzzle	Cooke PS, Nanjappa MK.	19(1):3-4. doi: 10.4103/1008-682X.189210.	Cooke PS	Asian J Androl	2017	42630	10.4103/1008-682X.189210
34	27606421	Sexual Fate Change of XX Germ Cells Caused by the Deletion of SMAD4 and STRA8 Independent of Somatic Sex Reprogramming	Wu Q, Fukuda K, Kato Y, Zhou Z, Deng CX, Saga Y.	14(9):e1002553. doi: 10.1371/journal.pbio.1002553. eCollection 2016 Sep.	Wu Q	PLoS Biol	2016	42622	10.1371/journal.pbio.1002553
35	27560799	The role of retinoic acid receptors and their cognate ligands in reproduction in a context of triorganotin based endocrine disrupting chemicals	Macejova D, Toporova L, Brtko J.	50(3):154-64. doi: 10.1515/enr-2016-0018.	Macejova D	Endocr Regul	2016	42608	10.1515/enr-2016-0018
36	27546728	Polycomb repressive complex 1 (PRC1) regulates meiotic initiation of ovarian germ cells in chick embryos	Tang X, Xu S, Li R, Zhang H, Chen Q, Wu W, Liu H.	437:171-182. doi: 10.1016/j.mce.2016.08.024. Epub 2016 Aug 18.	Tang X	Mol Cell Endocrinol	2016	42605	10.1016/j.mce.2016.08.024
37	27300178	Germ Cell Commitment to Oogenic Versus Spermatogenic Pathway: The Role of Retinoic Acid	Agrimson KS, Hogarth CA.	58:135-66. doi: 10.1007/978-3-319-31973-5_6.	Agrimson KS	Results Probl Cell Differ	2016	42536	10.1007/978-3-319-31973-5_6
38	26892828	ALDH1A1 provides a source of meiosis-inducing retinoic acid in mouse fetal ovaries	Bowles J, Feng CW, Miles K, Ineson J, Spiller C, Koopman P.	7:10845. doi: 10.1038/ncomms10845.	Bowles J	Nat Commun	2016	42420	10.1038/ncomms10845
39	26799944	Ameliorative Effect of Grape Seed Proanthocyanidin Extract on Cadmium-Induced Meiosis Inhibition During Oogenesis in Chicken Embryos	Hou F, Xiao M, Li J, Cook DW, Zeng W, Zhang C, Mi Y.	299(4):450-60. doi: 10.1002/ar.23320. Epub 2016 Feb 11.	Hou F	Anat Rec (Hoboken)	2016	42392	10.1002/ar.23320
40	26764212	Retinoic acid triggers meiosis initiation via stra8-dependent pathway in Southern catfish, Silurus meridionalis	Li M, Feng R, Ma H, Dong R, Liu Z, Jiang W, Tao W, Wang D.	232:191-8. doi: 10.1016/j.ygcen.2016.01.003. Epub 2016 Jan 4.	Li M	Gen Comp Endocrinol	2016	42384	10.1016/j.ygcen.2016.01.003
41	26454096	Molecular events and signalling pathways of male germ cell differentiation in mouse	Rossitto M, Philibert P, Poulat F, Boizet-Bonhoure B.	Semin Cell Dev Biol. 2015 Sep;45:84-93. doi: 10.1016/j.semcdb.2015.09.014. Epub 2015 Oct 26.	Rossitto M	Semin Cell Dev Biol	2015	42288	10.1016/j.semcdb.2015.09.014
42	26401661	From Sex Determination to Initial Folliculogenesis in Mammalian Ovaries: Morphogenetic Waves along the Anteroposterior and Dorsoventral Axes	Suzuki H, Kanai-Azuma M, Kanai Y.	9(4):190-204. doi: 10.1159/000440689. Epub 2015 Sep 25.	Suzuki H	Sex Dev	2015	42272	10.1159/000440689
43	26378784	A Gene Regulatory Program for Meiotic Prophase in the Fetal Ovary	Soh YQ, Junker JP, Gill ME, Mueller JL, van Oudenaarden A, Page DC.	11(9):e1005531. doi: 10.1371/journal.pgen.1005531. eCollection 2015 Sep.	Soh YQ	PLoS Genet	2015	42265	10.1371/journal.pgen.1005531
44	26251460	Ex vivo culture of human fetal gonads: manipulation of meiosis signalling by retinoic acid treatment disrupts testis development	Jørgensen A, Nielsen JE, Perlman S, Lundvall L, Mitchell RT, Juul A, Rajpert-De Meyts E.	30(10):2351-63. doi: 10.1093/humrep/dev194. Epub 2015 Aug 6.	Jørgensen A	Hum Reprod	2015	42224	10.1093/humrep/dev194
45	26246221	Geography of follicle formation in the embryonic mouse ovary impacts activation pattern during the first wave of folliculogenesis	Cordeiro MH, Kim SY, Ebbert K, Duncan FE, Ramalho-Santos J, Woodruff TK.	93(4):88. doi: 10.1095/biolreprod.115.131227. Epub 2015 Aug 5.	Cordeiro MH	Biol Reprod	2015	42223	10.1095/biolreprod.115.131227
46	26083127	Activin A accelerates the progression of fetal oocytes throughout meiosis and early oogenesis in the mouse	Liang GJ, Zhang XF, Wang JJ, Sun YC, Sun XF, Cheng SF, Li L, De Felici M, Shen W.	24(20):2455-65. doi: 10.1089/scd.2015.0068. Epub 2015 Jul 30.	Liang GJ	Stem Cells Dev	2015	42173	10.1089/scd.2015.0068
47	26041547	Effect of BMP4 preceded by retinoic acid and co-culturing ovarian somatic cells on differentiation of mouse embryonic stem cells into oocyte-like cells	Bahmanpour S, Zarei Fard N, Talaei-Khozani T, Hosseini A, Esmaeilpour T.	Dev Growth Differ. 2015 Jun;57(5):378-388. doi: 10.1111/dgd.12217. Epub 2015 Jun 3.	Bahmanpour S	Dev Growth Differ	2015	42160	10.1111/dgd.12217
48	25976364	Retinoic acid homeostasis through aldh1a2 and cyp26a1 mediates meiotic entry in Nile tilapia (Oreochromis niloticus)	Feng R, Fang L, Cheng Y, He X, Jiang W, Dong R, Shi H, Jiang D, Sun L, Wang D.	5:10131. doi: 10.1038/srep10131.	Feng R	Sci Rep	2015	42140	10.1038/srep10131
49	25791730	Sex determination in mammalian germ cells	Spiller CM, Bowles J.	17(3):427-32. doi: 10.4103/1008-682X.150037.	Spiller CM	Asian J Androl	2015	42084	10.4103/1008-682X.150037
50	25736178	Comparative analysis of temporal gene expression patterns in the developing ovary of the embryonic chicken	Yu M, Xu Y, Yu D, Yu D, DU W.	61(2):123-33. doi: 10.1262/jrd.2014-084. Epub 2015 Jan 2.	Yu M	J Reprod Dev	2015	42068	10.1262/jrd.2014-084
51	25687389	Inhibition of retinoic acid synthesis disrupts spermatogenesis and fecundity in zebrafish	Pradhan A, Olsson PE.	Gen Comp Endocrinol. 2015 Jun-Jul;217-218:81-91. doi: 10.1016/j.ygcen.2015.02.002. Epub 2015 Feb 14.	Pradhan A	Gen Comp Endocrinol	2015	42053	10.1016/j.ygcen.2015.02.002
52	25509152	[Effect of sex inversion in embryos of domestic chicken (Gallu gallus domesticus) by influence of letrozole and tamoxifen]	Trukhina AV, Lukina NA, Vakkerov-Kouzova ND, Nekrasova AA, Smirnov AF.	56(2):123-31.	Trukhina AV	Tsitologiia	2014	41990
53	25372763	Regulation of meiotic entry and gonadal sex differentiation in the human: normal and disrupted signaling	Jørgensen A, Rajpert-De Meyts E.	5(4):331-41. doi: 10.1515/bmc-2014-0014.	Jørgensen A	Biomol Concepts	2014	41949	10.1515/bmc-2014-0014
54	25102060	Retinoic acid activates two pathways required for meiosis in mice	Koubova J, Hu YC, Bhattacharyya T, Soh YQ, Gill ME, Goodheart ML, Hogarth CA, Griswold MD, Page DC.	10(8):e1004541. doi: 10.1371/journal.pgen.1004541. eCollection 2014 Aug.	Koubova J	PLoS Genet	2014	41859	10.1371/journal.pgen.1004541
55	24786395	Progesterone regulates chicken embryonic germ cell meiotic initiation independent of retinoic acid signaling	Mi Y, He B, Li J, Zhang C.	82(2):195-203. doi: 10.1016/j.theriogenology.2014.03.021. Epub 2014 Mar 31.	Mi Y	Theriogenology	2014	41762	10.1016/j.theriogenology.2014.03.021
56	24398584	Notch pathway regulates female germ cell meiosis progression and early oogenesis events in fetal mouse	Feng YM, Liang GJ, Pan B, Qin XS, Zhang XF, Chen CL, Li L, Cheng SF, De Felici M, Shen W.	Cell Cycle. 2014;13(5):782-91. doi: 10.4161/cc.27708. Epub 2014 Jan 7.	Feng YM	Cell Cycle	2014	41648	10.4161/cc.27708
57	24209976	Exposure to Brefeldin A promotes initiation of meiosis in murine female germ cells	Zhang LJ, Chen B, Feng XL, Ma HG, Sun LL, Feng YM, Liang GJ, Cheng SF, Li L, Shen W.	27(2):294-303. doi: 10.1071/RD13281.	Zhang LJ	Reprod Fertil Dev	2015	41590	10.1071/RD13281
58	24076097	Control of mammalian germ cell entry into meiosis	Feng CW, Bowles J, Koopman P.	382(1):488-497. doi: 10.1016/j.mce.2013.09.026. Epub 2013 Sep 27.	Feng CW	Mol Cell Endocrinol	2014	41548	10.1016/j.mce.2013.09.026
59	24056063	Retinoic acid homeostasis regulates meiotic entry in developing anuran gonads and in Bidder's organ through Raldh2 and Cyp26b1 proteins	Piprek RP, Pecio A, Laskowska-Kaszub K, Kloc M, Kubiak JZ, Szymura JM.	130(11-12):613-27. doi: 10.1016/j.mod.2013.09.001. Epub 2013 Sep 19.	Piprek RP	Mech Dev	2013	41541	10.1016/j.mod.2013.09.001
60	24040125	Retinoic acid metabolic genes, meiosis, and gonadal sex differentiation in zebrafish	Rodríguez-Marí A, Cañestro C, BreMiller RA, Catchen JM, Yan YL, Postlethwait JH.	8(9):e73951. doi: 10.1371/journal.pone.0073951. eCollection 2013.	Rodríguez-Marí A	PLoS One	2013	41534	10.1371/journal.pone.0073951
61	23993924	Bone morphogenetic protein 4 promotes mammalian oogonial stem cell differentiation via Smad1/5/8 signaling	Park ES, Woods DC, Tilly JL.	100(5):1468-75. doi: 10.1016/j.fertnstert.2013.07.1978. Epub 2013 Aug 28.	Park ES	Fertil Steril	2013	41520	10.1016/j.fertnstert.2013.07.1978
62	23943607	Resolving molecular events in the regulation of meiosis in male and female germ cells	Kumar S, Cunningham TJ, Duester G.	6(288):pe25. doi: 10.1126/scisignal.2004530.	Kumar S	Sci Signal	2013	41501	10.1126/scisignal.2004530
63	23876535	Comparative gene expression profiling of adult mouse ovary-derived oogonial stem cells supports a distinct cellular identity	Imudia AN, Wang N, Tanaka Y, White YA, Woods DC, Tilly JL.	100(5):1451-8. doi: 10.1016/j.fertnstert.2013.06.036. Epub 2013 Jul 19.	Imudia AN	Fertil Steril	2013	41479	10.1016/j.fertnstert.2013.06.036
64	23616595	Conserved sex-specific timing of meiotic initiation during sex differentiation in the protandrous black porgy Acanthopagrus schlegelii	Lau EL, Lee MF, Chang CF.	88(6):150. doi: 10.1095/biolreprod.112.105536. Print 2013 Jun.	Lau EL	Biol Reprod	2013	41390	10.1095/biolreprod.112.105536
65	23593221	Gonad differentiation in the rabbit: evidence of species-specific features	Daniel-Carlier N, Harscoët E, Thépot D, Auguste A, Pailhoux E, Jolivet G.	8(4):e60451. doi: 10.1371/journal.pone.0060451. Print 2013.	Daniel-Carlier N	PLoS One	2013	41382	10.1371/journal.pone.0060451
66	23445120	Identification of germ cell-specific genes in mammalian meiotic prophase	Li Y, Ray D, Ye P.	14:72. doi: 10.1186/1471-2105-14-72.	Li Y	BMC Bioinformatics	2013	41334	10.1186/1471-2105-14-72
67	23417400	Regulation of germ cell meiosis in the fetal ovary	Spiller CM, Bowles J, Koopman P.	56(10-12):779-87. doi: 10.1387/ijdb.120142pk.	Spiller CM	Int J Dev Biol	2012	41324	10.1387/ijdb.120142pk
68	22947624	Precious cargo: regulation of sex-specific germ cell development in mice	Bowles J, Koopman P.	7(1-3):46-60. doi: 10.1159/000342072. Epub 2012 Aug 31.	Bowles J	Sex Dev	2013	41158	10.1159/000342072
69	22899867	Analysis of meiosis regulators in human gonads: a sexually dimorphic spatio-temporal expression pattern suggests involvement of DMRT1 in meiotic entry	Jørgensen A, Nielsen JE, Blomberg Jensen M, Græm N, Rajpert-De Meyts E.	18(11):523-34. doi: 10.1093/molehr/gas030. Epub 2012 Aug 16.	Jørgensen A	Mol Hum Reprod	2012	41139	10.1093/molehr/gas030
70	22886539	Retinoic acid derived from the fetal ovary initiates meiosis in mouse germ cells	Mu X, Wen J, Guo M, Wang J, Li G, Wang Z, Wang Y, Teng Z, Cui Y, Xia G.	228(3):627-39. doi: 10.1002/jcp.24172.	Mu X	J Cell Physiol	2013	41135	10.1002/jcp.24172
71	22733143	RALDH2, the enzyme for retinoic acid synthesis, mediates meiosis initiation in germ cells of the female embryonic chickens	Yu M, Yu P, Leghari IH, Ge C, Mi Y, Zhang C.	44(2):405-12. doi: 10.1007/s00726-012-1343-6. Epub 2012 Jun 26.	Yu M	Amino Acids	2013	41087	10.1007/s00726-012-1343-6
72	22732146	Bisphenol A modulates germ cell differentiation and retinoic acid signaling in mouse ES cells	Aoki T, Takada T.	34(3):463-70. doi: 10.1016/j.reprotox.2012.06.001. Epub 2012 Jun 23.	Aoki T	Reprod Toxicol	2012	41087	10.1016/j.reprotox.2012.06.001
73	22699483	Localization and regulation of murine Esco2 during male and female meiosis	Evans EB, Hogarth C, Evanoff RM, Mitchell D, Small C, Griswold MD.	87(3):61. doi: 10.1095/biolreprod.112.099978. Print 2012 Sep.	Evans EB	Biol Reprod	2012	41076	10.1095/biolreprod.112.099978
74	22387805	Polycyclic aromatic hydrocarbons suppress meiosis in primordial germ cells via the AHR signaling pathway	Ge C, Ye J, Wang Q, Zhang C, Yang JM, Qian G.	Toxicol Lett. 2012 May 5;210(3):285-92. doi: 10.1016/j.toxlet.2012.02.014. Epub 2012 Feb 25.	Ge C	Toxicol Lett	2012	40974	10.1016/j.toxlet.2012.02.014
75	22342721	High temperature induces cyp26b1 mRNA expression and delays meiotic initiation of germ cells by increasing cortisol levels during gonadal sex differentiation in Japanese flounder	Yamaguchi T, Kitano T.	419(2):287-92. doi: 10.1016/j.bbrc.2012.02.012. Epub 2012 Feb 11.	Yamaguchi T	Biochem Biophys Res Commun	2012	40960	10.1016/j.bbrc.2012.02.012
76	22309941	Basic fibroblast growth factor suppresses meiosis and promotes mitosis of ovarian germ cells in embryonic chickens	He B, Lin J, Li J, Mi Y, Zeng W, Zhang C.	176(2):173-81. doi: 10.1016/j.ygcen.2012.01.012. Epub 2012 Jan 28.	He B	Gen Comp Endocrinol	2012	40947	10.1016/j.ygcen.2012.01.012
77	22262692	Male differentiation of germ cells induced by embryonic age-specific Sertoli cells in mice	Ohta K, Yamamoto M, Lin Y, Hogg N, Akiyama H, Behringer RR, Yamazaki Y.	86(4):112. doi: 10.1095/biolreprod.111.095943. Print 2012 Apr.	Ohta K	Biol Reprod	2012	40929	10.1095/biolreprod.111.095943
78	22254103	Vitamin A in reproduction and development	Clagett-Dame M, Knutson D.	3(4):385-428. doi: 10.3390/nu3040385. Epub 2011 Mar 29.	Clagett-Dame M	Nutrients	2011	40927	10.3390/nu3040385
79	22190708	Rhox13 is translated in premeiotic germ cells in male and female mice and is regulated by NANOS2 in the male	Geyer CB, Saba R, Kato Y, Anderson AJ, Chappell VK, Saga Y, Eddy EM.	86(4):127. doi: 10.1095/biolreprod.111.094938. Print 2012 Apr.	Geyer CB	Biol Reprod	2012	40900	10.1095/biolreprod.111.094938
80	22071108	Msx1 and Msx2 promote meiosis initiation	Le Bouffant R, Souquet B, Duval N, Duquenne C, Hervé R, Frydman N, Robert B, Habert R, Livera G.	138(24):5393-402. doi: 10.1242/dev.068452. Epub 2011 Nov 9.	Le Bouffant R	Development	2011	40858	10.1242/dev.068452
81	21715427	Neuregulins are essential for spermatogonial proliferation and meiotic initiation in neonatal mouse testis	Zhang J, Eto K, Honmyou A, Nakao K, Kiyonari H, Abé S.	138(15):3159-68. doi: 10.1242/dev.062380. Epub 2011 Jun 29.	Zhang J	Development	2011	40725	10.1242/dev.062380
82	21681498	Effects of retinoic acid on maturation of immature mouse oocytes in the presence and absence of a granulosa cell co-culture system	Tahaei LS, Eimani H, Yazdi PE, Ebrahimi B, Fathi R.	28(6):553-8. doi: 10.1007/s10815-011-9579-8. Epub 2011 Jun 17.	Tahaei LS	J Assist Reprod Genet	2011	40712	10.1007/s10815-011-9579-8
83	21674038	Retinoic Acid signalling and the control of meiotic entry in the human fetal gonad	Childs AJ, Cowan G, Kinnell HL, Anderson RA, Saunders PT.	6(6):e20249. doi: 10.1371/journal.pone.0020249. Epub 2011 Jun 3.	Childs AJ	PLoS One	2011	40710	10.1371/journal.pone.0020249
84	21224842	Sex-specific timing of meiotic initiation is regulated by Cyp26b1 independent of retinoic acid signalling	Kumar S, Chatzi C, Brade T, Cunningham TJ, Zhao X, Duester G.	2:151. doi: 10.1038/ncomms1136.	Kumar S	Nat Commun	2011	40556	10.1038/ncomms1136
85	21212462	Systemic signals in aged males exert potent rejuvenating effects on the ovarian follicle reserve in mammalian females	Niikura Y, Niikura T, Wang N, Satirapod C, Tilly JL.	2(12):999-1003. doi: 10.18632/aging.100255.	Niikura Y	Aging (Albany NY)	2010	40551	10.18632/aging.100255
86	21084447	Gene expression profiling reveals Cyp26b1 to be an activin regulated gene involved in ovarian granulosa cell proliferation	Kipp JL, Golebiowski A, Rodriguez G, Demczuk M, Kilen SM, Mayo KE.	152(1):303-12. doi: 10.1210/en.2010-0749. Epub 2010 Nov 17.	Kipp JL	Endocrinology	2011	40501	10.1210/en.2010-0749
87	20881313	Vitamin A deficiency results in meiotic failure and accumulation of undifferentiated spermatogonia in prepubertal mouse testis	Li H, Palczewski K, Baehr W, Clagett-Dame M.	84(2):336-41. doi: 10.1095/biolreprod.110.086157. Epub 2010 Sep 29.	Li H	Biol Reprod	2011	40452	10.1095/biolreprod.110.086157
88	20833365	FGF9 suppresses meiosis and promotes male germ cell fate in mice	Bowles J, Feng CW, Spiller C, Davidson TL, Jackson A, Koopman P.	19(3):440-9. doi: 10.1016/j.devcel.2010.08.010.	Bowles J	Dev Cell	2010	40435	10.1016/j.devcel.2010.08.010
89	20826732	Identification and expression of potential regulators of the mammalian mitotic-to-meiotic transition	Hogarth CA, Mitchell D, Evanoff R, Small C, Griswold M.	84(1):34-42. doi: 10.1095/biolreprod.110.086215. Epub 2010 Sep 8.	Hogarth CA	Biol Reprod	2011	40431	10.1095/biolreprod.110.086215
90	20707993	New testicular mechanisms involved in the prevention of fetal meiotic initiation in mice	Guerquin MJ, Duquenne C, Lahaye JB, Tourpin S, Habert R, Livera G.	346(2):320-30. doi: 10.1016/j.ydbio.2010.08.002. Epub 2010 Aug 11.	Guerquin MJ	Dev Biol	2010	40407	10.1016/j.ydbio.2010.08.002
91	20670969	Meiosis initiation in the human ovary requires intrinsic retinoic acid synthesis	Le Bouffant R, Guerquin MJ, Duquenne C, Frydman N, Coffigny H, Rouiller-Fabre V, Frydman R, Habert R, Livera G.	25(10):2579-90. doi: 10.1093/humrep/deq195. Epub 2010 Jul 29.	Le Bouffant R	Hum Reprod	2010	40390	10.1093/humrep/deq195
92	20575083	In vitro derivation of germ cells from embryonic stem cells in mammals	Zhou GB, Meng QG, Li N.	Mol Reprod Dev. 2010 Jul;77(7):586-94. doi: 10.1002/mrd.21187.	Zhou GB	Mol Reprod Dev	2010	40354	10.1002/mrd.21187
93	20395427	Sex determination in mammalian germ cells: extrinsic versus intrinsic factors	Bowles J, Koopman P.	139(6):943-58. doi: 10.1530/REP-10-0075. Epub 2010 Apr 15.	Bowles J	Reproduction	2010	40285	10.1530/REP-10-0075
94	20369703	[STRA8 as a specific expression marker in postnatal male germ cells]	Lu XY, Yang B, Xu SF, Zou T.	16(2):161-5.	Lu XY	Zhonghua Nan Ke Xue	2010	40276
95	20345585	Early meiotic-specific protein expression in post-natal rat ovaries	Zhang P, Lv LX, Xing WJ.	45(6):e447-53. doi: 10.1111/j.1439-0531.2010.01599.x.	Zhang P	Reprod Domest Anim	2010	40267	10.1111/j.1439-0531.2010.01599.x
96	20157580	Aged mouse ovaries possess rare premeiotic germ cells that can generate oocytes following transplantation into a young host environment	Niikura Y, Niikura T, Tilly JL.	1(12):971-8. doi: 10.18632/aging.100105.	Niikura Y	Aging (Albany NY)	2009	40226	10.18632/aging.100105
97	20106871	Wnt4/5a signalling coordinates cell adhesion and entry into meiosis during presumptive ovarian follicle development	Naillat F, Prunskaite-Hyyryläinen R, Pietilä I, Sormunen R, Jokela T, Shan J, Vainio SJ.	19(8):1539-50. doi: 10.1093/hmg/ddq027. Epub 2010 Jan 27.	Naillat F	Hum Mol Genet	2010	40207	10.1093/hmg/ddq027
98	20009537	Epigenetic status determines germ cell meiotic commitment in embryonic and postnatal mammalian gonads	Wang N, Tilly JL.	9(2):339-49. doi: 10.4161/cc.9.2.10447. Epub 2010 Jan 27.	Wang N	Cell Cycle	2010	40164	10.4161/cc.9.2.10447
99	19838304	Cyp26b1 expression in murine Sertoli cells is required to maintain male germ cells in an undifferentiated state during embryogenesis	Li H, MacLean G, Cameron D, Clagett-Dame M, Petkovich M.	4(10):e7501. doi: 10.1371/journal.pone.0007501.	Li H	PLoS One	2009	40106	10.1371/journal.pone.0007501
100	19683852	Generation of primordial germ cells from pluripotent stem cells	Eguizabal C, Shovlin TC, Durcova-Hills G, Surani A, McLaren A.	78(2-3):116-23. doi: 10.1016/j.diff.2009.07.001. Epub 2009 Aug 15.	Eguizabal C	Differentiation	2009	40043	10.1016/j.diff.2009.07.001
101	19587328	Vitamin A deficiency blocks the initiation of meiosis of germ cells in the developing rat ovary in vivo	Li H, Clagett-Dame M.	81(5):996-1001. doi: 10.1095/biolreprod.109.078808. Epub 2009 Jul 8.	Li H	Biol Reprod	2009	40004	10.1095/biolreprod.109.078808
102	19347951	Evidence for a conserved role of retinoic acid in urodele amphibian meiosis onset	Wallacides A, Chesnel A, Chardard D, Flament S, Dumond H.	238(6):1389-98. doi: 10.1002/dvdy.21948.	Wallacides A	Dev Dyn	2009	39910	10.1002/dvdy.21948
103	19118667	Development of germ cells in the mouse	Durcova-Hills G, Capel B.	83:185-212. doi: 10.1016/S0070-2153(08)00406-7.	Durcova-Hills G	Curr Top Dev Biol	2008	39816	10.1016/S0070-2153(08)00406-7
104	19074348	Germ cell-intrinsic and -extrinsic factors govern meiotic initiation in mouse embryos	Lin Y, Gill ME, Koubova J, Page DC.	322(5908):1685-7. doi: 10.1126/science.1166340.	Lin Y	Science	2008	39799	10.1126/science.1166340
105	18799751	Stra8 and its inducer, retinoic acid, regulate meiotic initiation in both spermatogenesis and oogenesis in mice	Anderson EL, Baltus AE, Roepers-Gajadien HL, Hassold TJ, de Rooij DG, van Pelt AM, Page DC.	105(39):14976-80. doi: 10.1073/pnas.0807297105. Epub 2008 Sep 17.	Anderson EL	Proc Natl Acad Sci U S A	2008	39710	10.1073/pnas.0807297105
106	18322276	Expression of stimulated by retinoic acid gene 8 (Stra8) in spermatogenic cells induced by retinoic acid: an in vivo study in vitamin A-sufficient postnatal murine testes	Zhou Q, Nie R, Li Y, Friel P, Mitchell D, Hess RA, Small C, Griswold MD.	79(1):35-42. doi: 10.1095/biolreprod.107.066795. Epub 2008 Mar 5.	Zhou Q	Biol Reprod	2008	39514	10.1095/biolreprod.107.066795
107	18256537	Retinoic acid prevents germ cell mitotic arrest in mouse fetal testes	Trautmann E, Guerquin MJ, Duquenne C, Lahaye JB, Habert R, Livera G.	7(5):656-64. doi: 10.4161/cc.7.5.5482. Epub 2007 Dec 21.	Trautmann E	Cell Cycle	2008	39486	10.4161/cc.7.5.5482
108	18084010	Meiosis in oocytes: predisposition to aneuploidy and its increased incidence with age	Jones KT.	14(2):143-58. doi: 10.1093/humupd/dmm043. Epub 2007 Dec 14.	Jones KT	Hum Reprod Update	2008	39434	10.1093/humupd/dmm043
109	17715177	Retinoic acid, meiosis and germ cell fate in mammals	Bowles J, Koopman P.	134(19):3401-11. doi: 10.1242/dev.001107. Epub 2007 Aug 22.	Bowles J	Development	2007	39318	10.1242/dev.001107
110	16824913	Sex determination: time for meiosis? The gonad decides	Swain A.	16(13):R507-9. doi: 10.1016/j.cub.2006.06.009.	Swain A	Curr Biol	2006	38909	10.1016/j.cub.2006.06.009
111	16574820	Retinoid signaling determines germ cell fate in mice	Bowles J, Knight D, Smith C, Wilhelm D, Richman J, Mamiya S, Yashiro K, Chawengsaksophak K, Wilson MJ, Rossant J, Hamada H, Koopman P.	312(5773):596-600. doi: 10.1126/science.1125691. Epub 2006 Mar 30.	Bowles J	Science	2006	38808	10.1126/science.1125691
112	16461896	Retinoic acid regulates sex-specific timing of meiotic initiation in mice	Koubova J, Menke DB, Zhou Q, Capel B, Griswold MD, Page DC.	103(8):2474-9. doi: 10.1073/pnas.0510813103. Epub 2006 Feb 6.	Koubova J	Proc Natl Acad Sci U S A	2006	38756	10.1073/pnas.0510813103
113	16139834	Growth factors sustain primordial germ cell survival, proliferation and entering into meiosis in the absence of somatic cells	Farini D, Scaldaferri ML, Iona S, La Sala G, De Felici M.	Dev Biol. 2005 Sep 1;285(1):49-56. doi: 10.1016/j.ydbio.2005.06.036.	Farini D	Dev Biol	2005	38601	10.1016/j.ydbio.2005.06.036
114	15278910	Retinoid-dependent mRNA expression and poly-(A) contents in bovine oocytes meiotically arrested and/or matured in vitro	Gomez E, Rodríguez A, Goyache F, Díez C, José Royo L, Moreira PN, Néstor Caamaño J, Morán E, Gutiérrez-Adán A.	Mol Reprod Dev. 2004 Sep;69(1):101-8. doi: 10.1002/mrd.20154.	Gomez E	Mol Reprod Dev	2004	38196	10.1002/mrd.20154
115	12798292	Continuous loss of oocytes throughout meiotic prophase in the normal mouse ovary	McClellan KA, Gosden R, Taketo T.	258(2):334-48. doi: 10.1016/s0012-1606(03)00132-5.	McClellan KA	Dev Biol	2003	37784	10.1016/s0012-1606(03)00132-5
116	12351552	Enhancement of developmental capacity of meiotically inhibited bovine oocytes by retinoic acid	Duque P, Díez C, Royo L, Lorenzo PL, Carneiro G, Hidalgo CO, Facal N, Gómez E.	Hum Reprod. 2002 Oct;17(10):2706-14. doi: 10.1093/humrep/17.10.2706.	Duque P	Hum Reprod	2002	37527	10.1093/humrep/17.10.2706
117	10940501	Effects of retinoids on the meiosis in the fetal rat ovary in culture	Livera G, Rouiller-Fabre V, Valla J, Habert R.	165(1-2):225-31. doi: 10.1016/s0303-7207(00)00271-9.	Livera G	Mol Cell Endocrinol	2000	36753	10.1016/s0303-7207(00)00271-9
118	9328824	v-erbA oncogene initiates ultrastructural changes characteristic of early and intermediate events of meiotic maturation in Xenopus oocytes	Nagl SB, Bunn CF, Allison LA.	J Cell Biochem. 1997 Nov 1;67(2):184-200.	Nagl SB	J Cell Biochem	1997	35739
119	8034733	Characterization of two structurally related Xenopus laevis protein tyrosine phosphatases with homology to lipid-binding proteins	Del Vecchio RL, Tonks NK.	269(30):19639-45.	Del Vecchio RL	J Biol Chem	1994	34544
120	2551757	Desensitization to follicle-stimulating hormone in cumulus cells is coincident with hormone induction of oocyte maturation in the rat follicle	Pellicer A, Parmer TG, Stoane JM, Behrman HR.	64(2):179-88. doi: 10.1016/0303-7207(89)90144-5.	Pellicer A	Mol Cell Endocrinol	1989	32690	10.1016/0303-7207(89)90144-5

## Sheet: Sorted list
Number	PMID	Title	Authors	Citation	First Author	Journal	Publication year	Create date	DOI
1	33574039	Identification of regulatory elements required for Stra8 expression in fetal ovarian germ cells of the mouse	Feng CW, Burnet G, Spiller CM, Cheung FKM, Chawengsaksophak K, Koopman P, Bowles J.	148(5):dev194977. doi: 10.1242/dev.194977.	Feng CW	Development	2021	44239	10.1242/dev.194977
2	32917583	Meiosis occurs normally in the fetal ovary of mice lacking all retinoic acid receptors	Vernet N, Condrea D, Mayere C, Féret B, Klopfenstein M, Magnant W, Alunni V, Teletin M, Souali-Crespo S, Nef S, Mark M, Ghyselinck NB.	6(21):eaaz1139. doi: 10.1126/sciadv.aaz1139. Print 2020 May.	Vernet N	Sci Adv	2020	44086	10.1126/sciadv.aaz1139
3	32520724	Reduced retinoic acid synthesis accelerates prophase I and follicle activation	Rosario R, Stewart HL, Walshe E, Anderson RA.	160(3):331-341. doi: 10.1530/REP-20-0221.	Rosario R	Reproduction	2020	43993	10.1530/REP-20-0221
4	32494737	Retinoic acid synthesis by ALDH1A proteins is dispensable for meiosis initiation in the mouse fetal ovary	Chassot AA, Le Rolle M, Jolivet G, Stevant I, Guigonis JM, Da Silva F, Nef S, Pailhoux E, Schedl A, Ghyselinck NB, Chaboissier MC.	6(21):eaaz1261. doi: 10.1126/sciadv.aaz1261. eCollection 2020 May.	Chassot AA	Sci Adv	2020	43987	10.1126/sciadv.aaz1261
5	31964534	Expression and localization of meiosis-associated protein in gonads of female rats at different stages	Liu Y, Fan X, Yue M, Yue W, Zhang X, Zhang J, Ren G, He J.	122(3):151509. doi: 10.1016/j.acthis.2020.151509. Epub 2020 Jan 18.	Liu Y	Acta Histochem	2020	43853	10.1016/j.acthis.2020.151509
6	31771306	Retinoic Acid and Germ Cell Development in the Ovary and Testis	Endo T, Mikedis MM, Nicholls PK, Page DC, de Rooij DG.	9(12):775. doi: 10.3390/biom9120775.	Endo T	Biomolecules	2019	43797	10.3390/biom9120775
7	31561560	Divergent Roles of CYP26B1 and Endogenous Retinoic Acid in Mouse Fetal Gonads	Bellutti L, Abby E, Tourpin S, Messiaen S, Moison D, Trautmann E, Guerquin MJ, Rouiller-Fabre V, Habert R, Livera G.	9(10):536. doi: 10.3390/biom9100536.	Bellutti L	Biomolecules	2019	43737	10.3390/biom9100536
8	31059772	Retinoic acid signaling in ovarian folliculogenesis and steroidogenesis	Damdimopoulou P, Chiang C, Flaws JA.	87:32-41. doi: 10.1016/j.reprotox.2019.04.007. Epub 2019 May 3.	Damdimopoulou P	Reprod Toxicol	2019	43592	10.1016/j.reprotox.2019.04.007
9	29490681	Retinoic acid enhances germ cell differentiation of mouse skin-derived stem cells	Dyce PW, Tenn N, Kidder GM.	J Ovarian Res. 2018 Mar 1;11(1):19. doi: 10.1186/s13048-018-0390-3.	Dyce PW	J Ovarian Res	2018	43161	10.1186/s13048-018-0390-3
10	29044428	Expression of STRA8 is conserved in therian mammals but expression of CYP26B1 differs between marsupials and mice	Hickford DE, Wong SFL, Frankenberg SR, Shaw G, Yu H, Chew KY, Renfree MB.	97(2):217-229. doi: 10.1093/biolre/iox083.	Hickford DE	Biol Reprod	2017	43027	10.1093/biolre/iox083
11	28527572	Roles of Retinoic Acid in Germ Cell Differentiation	Teletin M, Vernet N, Ghyselinck NB, Mark M.	125:191-225. doi: 10.1016/bs.ctdb.2016.11.013. Epub 2017 Jan 16.	Teletin M	Curr Top Dev Biol	2017	42877	10.1016/bs.ctdb.2016.11.013
12	28274610	Retinoic acid signaling is dispensable for somatic development and function in the mammalian ovary	Minkina A, Lindeman RE, Gearhart MD, Chassot AA, Chaboissier MC, Ghyselinck NB, Bardwell VJ, Zarkower D.	424(2):208-220. doi: 10.1016/j.ydbio.2017.02.015. Epub 2017 Mar 6.	Minkina A	Dev Biol	2017	42804	10.1016/j.ydbio.2017.02.015
13	27560799	The role of retinoic acid receptors and their cognate ligands in reproduction in a context of triorganotin based endocrine disrupting chemicals	Macejova D, Toporova L, Brtko J.	50(3):154-64. doi: 10.1515/enr-2016-0018.	Macejova D	Endocr Regul	2016	42608	10.1515/enr-2016-0018
14	27300178	Germ Cell Commitment to Oogenic Versus Spermatogenic Pathway: The Role of Retinoic Acid	Agrimson KS, Hogarth CA.	58:135-66. doi: 10.1007/978-3-319-31973-5_6.	Agrimson KS	Results Probl Cell Differ	2016	42536	10.1007/978-3-319-31973-5_6
15	26892828	ALDH1A1 provides a source of meiosis-inducing retinoic acid in mouse fetal ovaries	Bowles J, Feng CW, Miles K, Ineson J, Spiller C, Koopman P.	7:10845. doi: 10.1038/ncomms10845.	Bowles J	Nat Commun	2016	42420	10.1038/ncomms10845
16	26454096	Molecular events and signalling pathways of male germ cell differentiation in mouse	Rossitto M, Philibert P, Poulat F, Boizet-Bonhoure B.	Semin Cell Dev Biol. 2015 Sep;45:84-93. doi: 10.1016/j.semcdb.2015.09.014. Epub 2015 Oct 26.	Rossitto M	Semin Cell Dev Biol	2015	42288	10.1016/j.semcdb.2015.09.014
17	26401661	From Sex Determination to Initial Folliculogenesis in Mammalian Ovaries: Morphogenetic Waves along the Anteroposterior and Dorsoventral Axes	Suzuki H, Kanai-Azuma M, Kanai Y.	9(4):190-204. doi: 10.1159/000440689. Epub 2015 Sep 25.	Suzuki H	Sex Dev	2015	42272	10.1159/000440689
18	26378784	A Gene Regulatory Program for Meiotic Prophase in the Fetal Ovary	Soh YQ, Junker JP, Gill ME, Mueller JL, van Oudenaarden A, Page DC.	11(9):e1005531. doi: 10.1371/journal.pgen.1005531. eCollection 2015 Sep.	Soh YQ	PLoS Genet	2015	42265	10.1371/journal.pgen.1005531
19	25791730	Sex determination in mammalian germ cells	Spiller CM, Bowles J.	17(3):427-32. doi: 10.4103/1008-682X.150037.	Spiller CM	Asian J Androl	2015	42084	10.4103/1008-682X.150037
20	25102060	Retinoic acid activates two pathways required for meiosis in mice	Koubova J, Hu YC, Bhattacharyya T, Soh YQ, Gill ME, Goodheart ML, Hogarth CA, Griswold MD, Page DC.	10(8):e1004541. doi: 10.1371/journal.pgen.1004541. eCollection 2014 Aug.	Koubova J	PLoS Genet	2014	41859	10.1371/journal.pgen.1004541
21	23943607	Resolving molecular events in the regulation of meiosis in male and female germ cells	Kumar S, Cunningham TJ, Duester G.	6(288):pe25. doi: 10.1126/scisignal.2004530.	Kumar S	Sci Signal	2013	41501	10.1126/scisignal.2004530
22	23417400	Regulation of germ cell meiosis in the fetal ovary	Spiller CM, Bowles J, Koopman P.	56(10-12):779-87. doi: 10.1387/ijdb.120142pk.	Spiller CM	Int J Dev Biol	2012	41324	10.1387/ijdb.120142pk
23	22947624	Precious cargo: regulation of sex-specific germ cell development in mice	Bowles J, Koopman P.	7(1-3):46-60. doi: 10.1159/000342072. Epub 2012 Aug 31.	Bowles J	Sex Dev	2013	41158	10.1159/000342072
24	22886539	Retinoic acid derived from the fetal ovary initiates meiosis in mouse germ cells	Mu X, Wen J, Guo M, Wang J, Li G, Wang Z, Wang Y, Teng Z, Cui Y, Xia G.	228(3):627-39. doi: 10.1002/jcp.24172.	Mu X	J Cell Physiol	2013	41135	10.1002/jcp.24172
25	22732146	Bisphenol A modulates germ cell differentiation and retinoic acid signaling in mouse ES cells	Aoki T, Takada T.	34(3):463-70. doi: 10.1016/j.reprotox.2012.06.001. Epub 2012 Jun 23.	Aoki T	Reprod Toxicol	2012	41087	10.1016/j.reprotox.2012.06.001
26	22254103	Vitamin A in reproduction and development	Clagett-Dame M, Knutson D.	3(4):385-428. doi: 10.3390/nu3040385. Epub 2011 Mar 29.	Clagett-Dame M	Nutrients	2011	40927	10.3390/nu3040385
27	21681498	Effects of retinoic acid on maturation of immature mouse oocytes in the presence and absence of a granulosa cell co-culture system	Tahaei LS, Eimani H, Yazdi PE, Ebrahimi B, Fathi R.	28(6):553-8. doi: 10.1007/s10815-011-9579-8. Epub 2011 Jun 17.	Tahaei LS	J Assist Reprod Genet	2011	40712	10.1007/s10815-011-9579-8
28	21674038	Retinoic Acid signalling and the control of meiotic entry in the human fetal gonad	Childs AJ, Cowan G, Kinnell HL, Anderson RA, Saunders PT.	6(6):e20249. doi: 10.1371/journal.pone.0020249. Epub 2011 Jun 3.	Childs AJ	PLoS One	2011	40710	10.1371/journal.pone.0020249
29	21224842	Sex-specific timing of meiotic initiation is regulated by Cyp26b1 independent of retinoic acid signalling	Kumar S, Chatzi C, Brade T, Cunningham TJ, Zhao X, Duester G.	2:151. doi: 10.1038/ncomms1136.	Kumar S	Nat Commun	2011	40556	10.1038/ncomms1136
30	20670969	Meiosis initiation in the human ovary requires intrinsic retinoic acid synthesis	Le Bouffant R, Guerquin MJ, Duquenne C, Frydman N, Coffigny H, Rouiller-Fabre V, Frydman R, Habert R, Livera G.	25(10):2579-90. doi: 10.1093/humrep/deq195. Epub 2010 Jul 29.	Le Bouffant R	Hum Reprod	2010	40390	10.1093/humrep/deq195
31	20395427	Sex determination in mammalian germ cells: extrinsic versus intrinsic factors	Bowles J, Koopman P.	139(6):943-58. doi: 10.1530/REP-10-0075. Epub 2010 Apr 15.	Bowles J	Reproduction	2010	40285	10.1530/REP-10-0075
32	19587328	Vitamin A deficiency blocks the initiation of meiosis of germ cells in the developing rat ovary in vivo	Li H, Clagett-Dame M.	81(5):996-1001. doi: 10.1095/biolreprod.109.078808. Epub 2009 Jul 8.	Li H	Biol Reprod	2009	40004	10.1095/biolreprod.109.078808
33	17715177	Retinoic acid, meiosis and germ cell fate in mammals	Bowles J, Koopman P.	134(19):3401-11. doi: 10.1242/dev.001107. Epub 2007 Aug 22.	Bowles J	Development	2007	39318	10.1242/dev.001107
34	16824913	Sex determination: time for meiosis? The gonad decides	Swain A.	16(13):R507-9. doi: 10.1016/j.cub.2006.06.009.	Swain A	Curr Biol	2006	38909	10.1016/j.cub.2006.06.009
35	16574820	Retinoid signaling determines germ cell fate in mice	Bowles J, Knight D, Smith C, Wilhelm D, Richman J, Mamiya S, Yashiro K, Chawengsaksophak K, Wilson MJ, Rossant J, Hamada H, Koopman P.	312(5773):596-600. doi: 10.1126/science.1125691. Epub 2006 Mar 30.	Bowles J	Science	2006	38808	10.1126/science.1125691
36	16461896	Retinoic acid regulates sex-specific timing of meiotic initiation in mice	Koubova J, Menke DB, Zhou Q, Capel B, Griswold MD, Page DC.	103(8):2474-9. doi: 10.1073/pnas.0510813103. Epub 2006 Feb 6.	Koubova J	Proc Natl Acad Sci U S A	2006	38756	10.1073/pnas.0510813103
37	10940501	Effects of retinoids on the meiosis in the fetal rat ovary in culture	Livera G, Rouiller-Fabre V, Valla J, Habert R.	165(1-2):225-31. doi: 10.1016/s0303-7207(00)00271-9.	Livera G	Mol Cell Endocrinol	2000	36753	10.1016/s0303-7207(00)00271-9
